# Supplementary material for: From Pathways to Practice: Impact of Implementing Mobilization Recommendations in Head and Neck Cancer Surgery with Free Flap Reconstruction
Source: Cancers (Basel). 2021 Jun 9;13(12):2890. doi: 10.3390/cancers13122890 (PMC8228478; doi:10.3390/cancers13122890)
Supplement: Supplementary file 1 [file cancers-13-02890-s001.zip]

Archive with 1 entries (1 files):
- cancers-1213921-supplementary.pdf
